# Supplementary material for: Marine N-3 Fatty Acids Mitigate Hyperglycemia in Prediabetes by Improving Muscular Glucose Transporter 4 Translocation and Glucose Homeostasis
Source: Research (Wash D C). 2025 Apr 29;8:0683. doi: 10.34133/research.0683 (PMC12038161; doi:10.34133/research.0683)
Supplement: Supplementary 1 — Detailed Methods Figs. S1 to S9 Tables S1 to S19 [file research.0683.f1.zip]

Archive with 2 entries (2 files):
- Revised Suppl Mater-Li et al-Research.docx
- Source Data-Li et al-Research.xlsx
