# Supplementary material for: Marine N-3 Fatty Acids Mitigate Hyperglycemia in Prediabetes by Improving Muscular Glucose Transporter 4 Translocation and Glucose Homeostasis
Source: Research (Wash D C). 2025 Apr 29;8:0683. doi: 10.34133/research.0683 (PMC12038161; doi:10.34133/research.0683)
Supplement: Supplementary 1 — Detailed Methods Figs. S1 to S9 Tables S1 to S19 [file research.0683.f1.zip › Source Data-Li et al-Research.xlsx]

## Sheet: Figure 1
Figure 1B
	non-user			fish oil user
Model 1	1	1	1	0.79	0.85	0.92
Model 2	1	1	1	0.85	0.91	0.98
Model 3	1	1	1	0.83	0.9	0.98
Model 4	1	1	1	0.84	0.91	0.99
Model 5	1	1	1	0.84	0.91	0.99

## Sheet: Figure 2
Metabolome of male mice
Number	1	2	3	4	5	6	7	8	9	10	11	12	13	14	15	16	17	18	19	20	21	22	23	24	25	26	27	28	29	30	31	32	33	34	35	36	37	38	39	40	41	42	43	44	45	46	47	48	49
Name	[Similar to: Acamprosate; ΔMass: 56.0241 Da]	[Similar to: 7-(Hydroxymethyl)-2,5a,11,11,13a-pentamethyl-3a,5a,6,8,12,13a,13b,13c-octahydrofuro[4,3,2-ij]pyrano[4',3':4,5]cyclohepta[1,2-f]isochromene-1,5,9,13(2H,11H)-tetrone; ΔMass: 149.9835 Da]	[Similar to: 2'-Deoxycytidine 5'-monophosphate (dCMP); ΔMass: -40.9999 Da]	[Similar to: Inosine-5'-monophosphate (IMP); ΔMass: -0.0098 Da]	[Similar to: Orotidine 5'-monophosphate; ΔMass: 1.9576 Da]		L-(+)-Lactic acid	[Similar to: Sparfloxacin; ΔMass: 124.0776 Da]	DL-Atenolol	L-(+)-Lactic acid	[Similar to: AVE 2865; ΔMass: 303.0494 Da]	Q3CIY2CYJG	L-(+)-Lactic acid	DL-Malic acid				[Similar to: Acetyl-CoA; ΔMass: 283.8254 Da]	Rivastigmine				[Similar to: 2'-Deoxyguanosine 5'-monophosphate (dGMP); ΔMass: 249.0849 Da]								carazolol	[Similar to: Orotidine 5'-monophosphate; ΔMass: 172.0674 Da]	[Similar to: Sulfasalazine; ΔMass: 262.0273 Da]	[Similar to: AVE 2865; ΔMass: 303.0494 Da]	[Similar to: Orotidine 5'-monophosphate; ΔMass: 89.9776 Da]	[Similar to: Orotidine 5'-monophosphate; ΔMass: 107.9887 Da]		[Similar to: Orotidine 5'-monophosphate; ΔMass: 143.9653 Da]		[Similar to: N-{6-[(4-Methylphenyl)thio]-3-pyridyl}-N'-[4-(trifluoromethoxy)phenyl]urea; ΔMass: 169.0552 Da]	[Similar to: 2-(2-Methyl-5-nitro-1H-imidazol-1-yl)ethyl 2,4-dichlorobenzoate; ΔMass: 174.9806 Da]	[Similar to: N-{6-[(4-Methylphenyl)thio]-3-pyridyl}-N'-[4-(trifluoromethoxy)phenyl]urea; ΔMass: 196.0941 Da]
Formula		C14 H31 O4 P	C11 H8 N8 O6	C11 H8 N8 O6	C9 H15 N6 O8 P	C27 H48 N O4 P	C3 H6 O3	C10 H21 O4 P S	C14 H22 N2 O3	C3 H6 O3		C22 H32 N2 O	C3 H6 O3	C4 H6 O5	C28 H47 N3 O8	C34 H53 N3 O3 P2	C28 H47 N3 O8	C24 H49 N O7 P2	C14 H22 N2 O2	C32 H58 N O4 P3		C31 H44 N O4 P		C28 H49 N3 O P2	C27 H48 N O4 P	C25 H53 N5 O5 P2	C28 H49 N3 O P2	C30 H53 N3 O3 P2	C20 H44 N3 O6 P	C23 H50 N O7 P S	C18 H22 N2 O2				C6 H14 O12	C6 H12 O11	C28 H51 N3 O P2		C30 H55 N3 O3 P2		C4 H5 N6 P		C30 H49 N3 O P2	C34 H48 N5 O2 P	C27 H46 N O4 P	C28 H44 N5 P	C23 H40 N7 O2 P	C25 H48 N7 O4 P
Molecular Weight	125.017	294.195	348.057	348.057	366.068	481.332	90.0327	268.088	266.163	90.0327	152.037	340.25	90.0328	134.024	553.334	613.356	553.334	525.3	250.167	613.356	330.25	525.3	97.9782	505.333	481.331	565.354	505.333	565.354	453.299	515.306	298.169	195.958	136.041	152.037	278.048	260.037	507.349	224.06	567.37	250.036	168.032	222.997	529.334	589.355	479.315	481.332	477.299	541.353	254.065
RT [min]	1.191	18.559	2.064	1.325	1.347	13.877	2.03	5.252	16.532	1.601	2.883	16.242	1.785	1.323	13.327	13.327	13.17	13.268	13.754	13.171	10.431	13.114	1.214	13.164	15.245	13.163	13.371	13.414	13.791	10.075	17.012	1.228	2.378	1.364	1.236	1.215	14.248	1.219	14.247	1.186	2.215	1.2	13.385	13.385	14.158	13.62	13.3	13.621	9.662
Con1	1.45825e+07	1.36622e+06	146558	130706	235779	5.62374e+06	7.59142e+06	4.50484e+06	5.95803e+06	5.76282e+06	7.0189e+06	1.70006e+06	5.76282e+06	3.11701e+06	2.12275e+06	2.08113e+06	2.01699e+06	4.17685e+06	3.63885e+06	1.95736e+06	63794.2	3.16464e+06	3.17967e+06	2.1543e+06	3.1689e+06	2.10478e+06	2.54108e+06	2.46989e+06	2.22805e+06	748479	1.49959e+06	2.02705e+06	2.07408e+06	1.89734e+06	505496	499568	1.54726e+06	500292	1.5068e+06	1.48612e+06	430171	1.50983e+06	735954	723649	1.62117e+06	1.17771e+06	1.19152e+06	1.14408e+06	237779
Con2	1.41379e+07	1.37839e+06	8.10856e+06	7.57299e+06	7.40673e+06	1.78014e+06	6.36958e+06	1.62008e+06	5.19305e+06	5.08237e+06	1.11994e+06	1.62749e+06	5.08237e+06	2.09035e+06	412078	403129	875032	702645	3.47282e+06	841028	38850.6	1.05889e+06	3.34139e+06	1.60995e+06	411995	1.57072e+06	839616	815733	299018	606561	1.30584e+06	2.34891e+06	940972	351051	466060	239424	360137	249648	351473	2.00156e+06	192102	1.61037e+06	197195	194986	208454	392663	251650	382023	17303.2
Con3	1.39829e+07	1.39377e+06	9.779e+06	9.24323e+06	8.97679e+06	2.26643e+06	6.80153e+06	3.6973e+06	5.43622e+06	6.18248e+06	1.42114e+06	1.42131e+06	6.18248e+06	2.09457e+06	511195	501292	890481	920721	3.41094e+06	853595	25996.7	1.12071e+06	3.65241e+06	1.94461e+06	433295	1.89562e+06	1.10538e+06	1.07553e+06	310914	304604	241023	2.58147e+06	590627	336033	394384	256292	475692	262538	463678	2.02513e+06	209047	1.86201e+06	301076	296270	221756	518187	335160	504973	8793.18
Con4	1.31669e+07	1.35159e+06	9.37151e+06	9.48804e+06	9.1849e+06	5.2595e+06	6.49726e+06	1.47127e+06	5.2362e+06	5.67889e+06	804366	1.95871e+06	5.67889e+06	1.23021e+06	433722	422511	1.13274e+06	934800	3.54596e+06	1.09273e+06	65961.5	1.62104e+06	3.32893e+06	1.8599e+06	1.32982e+06	1.81484e+06	1.42834e+06	1.38672e+06	994717	303855	891652	2.2893e+06	412645	185297	273482	193294	1.02625e+06	193339	1.00034e+06	2.08646e+06	150672	1.71848e+06	214176	211257	756008	693350	571648	673661	310115
Con5	1.42095e+07	1.24e+06	1.18265e+07	1.12088e+07	1.08051e+07	4.68641e+06	5.86131e+06	1.30656e+06	4.2461e+06	5.50962e+06	437379	2.1218e+06	5.50962e+06	2.23056e+06	635805	624002	603656	1.57302e+06	3.59436e+06	580699	21834.9	1.01038e+06	3.13327e+06	1.20098e+06	1.59702e+06	1.17393e+06	1.98294e+06	1.92588e+06	764489	139114	914969	2.18551e+06	222735	83753.2	136558	44471.7	1.39187e+06	47277.7	1.36753e+06	2.32394e+06	94678.5	1.80676e+06	306158	301825	910383	756945	816580	735810	258298
Con6	1.26921e+07	1.22543e+06	8.38177e+06	7.66996e+06	7.43452e+06	3.35211e+06	4.61324e+06	954278	4.50469e+06	3.97157e+06	522406	1.66801e+06	3.97157e+06	1.47999e+06	282264	276868	226755	926015	3.743e+06	212042	34151.9	619816	2.78269e+06	983216	1.18604e+06	959312	1.61606e+06	1.57164e+06	535119	136704	1.24502e+06	2.03822e+06	576264	121775	125228	43126.4	1.02546e+06	45507.3	999877	2.14405e+06	141888	1.61811e+06	229110	226941	608628	602158	619257	584733	245905
EPA1	1.38363e+07	1.2146e+06	8.98943e+06	7.2734e+06	7.18368e+06	2.22167e+06	8.17293e+06	3.15769e+06	4.41751e+06	6.7277e+06	1.8643e+06	1.74414e+06	6.7277e+06	2.77135e+06	269246	263779	607255	600390	3.37778e+06	575429	27314.4	909428	3.46921e+06	2.07948e+06	362761	2.02678e+06	921842	896948	329721	334703	1.09563e+06	2.53936e+06	1.36661e+06	476317	520803	326648	357005	338241	347927	1.96533e+06	183332	1.79882e+06	108846	108217	177341	502828	254951	489749	57024.4
EPA2	1.44099e+07	1.20159e+06	8.65286e+06	8.45026e+06	8.30978e+06	6.76269e+06	8.955e+06	2.3995e+06	4.06518e+06	7.35489e+06	1.44132e+06	1.65352e+06	7.35489e+06	2.26407e+06	1.20414e+06	1.17944e+06	2.26248e+06	2.11422e+06	3.38649e+06	2.20601e+06	18551.3	2.46726e+06	3.84758e+06	2.15919e+06	2.26063e+06	2.10487e+06	2.22132e+06	2.15527e+06	1.4381e+06	3.49748e+06	1.0482e+06	2.02607e+06	1.15365e+06	316564	858740	771973	1.38677e+06	767524	1.35356e+06	2.25863e+06	118469	1.75926e+06	231876	229401	1.30305e+06	1.01614e+06	873334	988405	47405.9
EPA3	1.37227e+07	1.34975e+06	202459	186608	269167	4.35131e+06	8.17044e+06	2.15092e+06	4.61469e+06	6.96458e+06	6.63543e+06	1.77519e+06	6.96458e+06	5.55924e+06	2.52407e+06	2.47039e+06	2.04639e+06	4.62587e+06	4.13855e+06	2.01329e+06	79493.3	2.4225e+06	3.29356e+06	1.96334e+06	2.39021e+06	1.91473e+06	2.71389e+06	2.63293e+06	1.83231e+06	522831	1.44078e+06	1.90211e+06	2.69138e+06	1.89728e+06	360876	352772	1.24222e+06	351707	1.2095e+06	1.4804e+06	527467	1.5591e+06	644093	635679	1.0651e+06	1.10769e+06	1.26223e+06	1.07424e+06	56366.6
EPA4	1.40458e+07	1.35375e+06	1.15899e+06	1.02094e+06	1.15229e+06	8.74313e+06	7.94378e+06	3.00631e+06	4.6244e+06	6.89002e+06	6.58331e+06	2.34967e+06	6.89002e+06	2.56896e+06	1.55202e+06	1.52021e+06	1.72916e+06	2.41152e+06	3.67925e+06	1.6611e+06	5.90495e+06	2.32523e+06	3.97371e+06	4.33038e+06	4.27937e+06	4.22168e+06	4.10891e+06	3.98844e+06	3.70253e+06	218078	1.40734e+06	2.25173e+06	1.89602e+06	2.83408e+06	1.35221e+06	1.22593e+06	1.87443e+06	1.22124e+06	1.82297e+06	1.75724e+06	2.29195e+06	1.64549e+06	339477	337690	2.11514e+06	1.69601e+06	2.14502e+06	1.64471e+06	855.061
EPA5	1.29755e+07	997933	7.38206e+06	7.40295e+06	7.35712e+06	7.09015e+06	6.59726e+06	3.71137e+06	4.46414e+06	5.3912e+06	1.1081e+06	1.15379e+06	5.3912e+06	2.43104e+06	1.54997e+06	1.51732e+06	2.16241e+06	2.93029e+06	3.43451e+06	2.11244e+06	105949	2.51077e+06	3.16221e+06	1.58514e+06	3.07194e+06	1.54645e+06	2.59738e+06	2.52423e+06	1.71934e+06	2.12228e+06	1.17464e+06	1.8316e+06	676025	297679	319357	184141	1.76508e+06	191460	1.71777e+06	2e+06	106399	1.61939e+06	314225	312216	1.44394e+06	1.13876e+06	919491	1.1053e+06	14254.6
EPA6	1.31238e+07	3.96478e+06	1.13066e+07	9.87726e+06	9.54631e+06	5.92467e+06	7.8955e+06	1.78745e+06	337726	6.71195e+06	1.54928e+06	1.44058e+06	6.71195e+06	1.82467e+06	742118	727326	1.16747e+06	1.41067e+06	3.32915e+06	1.13373e+06	48753.8	1.4771e+06	3.26184e+06	1.69399e+06	1.93795e+06	1.65237e+06	1.90303e+06	1.84947e+06	964873	86970.6	1.40406e+06	1.73994e+06	523447	338137	2.64084e+06	2.47286e+06	1.31043e+06	2.42895e+06	1.27713e+06	2.02878e+06	178771	1.55721e+06	156602	155266	693221	954825	511229	926946	51214.5
DHA1	1.32303e+07	1.47568e+06	26227.1	24035.4	60989.5	4.12071e+06	7.41276e+06	1.16542e+06	5.06024e+06	6.06112e+06	4.63038e+06	1.14946e+06	6.06112e+06	7.35829e+06	6.00038e+06	5.86589e+06	5.6109e+06	6.21073e+06	4.07426e+06	5.50176e+06	84161.6	3.92184e+06	2.80216e+06	1.24181e+06	2.05211e+06	1.21083e+06	1.78197e+06	1.7301e+06	2.12758e+06	3.06123e+06	1.45756e+06	2.03645e+06	1.70526e+06	1.89931e+06	533882	524869	1.00931e+06	525066	983988	1.3767e+06	687393	1.44622e+06	305489	299615	1.00472e+06	1.2827e+06	675815	1.24406e+06	160707
DHA2	1.37398e+07	1.31192e+06	8.63965e+06	7.50912e+06	7.35498e+06	2.12115e+06	8.223e+06	4.32645e+06	4.47357e+06	6.87207e+06	1.96269e+06	1.78938e+06	6.87207e+06	2.28651e+06	1.98593e+06	1.94144e+06	4.25438e+06	1.59613e+06	3.93216e+06	4.16741e+06	17418.3	2.26768e+06	3.11052e+06	781237	436713	762543	583810	569509	307834	102215	1.39753e+06	2.096e+06	1.22307e+06	243902	485219	383405	307527	387553	299896	2.24632e+06	179161	1.8258e+06	62636	62065.7	162379	582524	142419	566335	275586
DHA3	1.4757e+07	1.16376e+06	1.05277e+07	9.5737e+06	9.3298e+06	2.74317e+06	8.46645e+06	4.30158e+06	3.85603e+06	7.2881e+06	884593	1.93822e+06	7.2881e+06	2.51069e+06	1.45433e+06	1.42193e+06	2.56434e+06	1.31582e+06	3.97036e+06	2.51385e+06	18870.4	1.58503e+06	3.36484e+06	1.21738e+06	368031	1.18882e+06	843287	819842	355461	348142	1.43926e+06	2.30734e+06	753804	206360	342877	291955	487955	290182	475983	2.28278e+06	158909	2.00271e+06	85802.3	84586.9	205840	482088	213036	469618	32846.1
DHA4	1.48965e+07	1.35737e+06	1.041e+07	1.00785e+07	9.75323e+06	5.45594e+06	7.38768e+06	2.59123e+06	4.11991e+06	6.41418e+06	546066	1.48707e+06	6.41418e+06	2.04064e+06	4.10714e+06	4.02275e+06	6.23325e+06	3.9492e+06	3.48612e+06	6.10838e+06	19083.5	4.35324e+06	2.9763e+06	625752	1.85735e+06	612151	1.093e+06	1.0621e+06	1.26862e+06	18354.7	1.20833e+06	1.82385e+06	504878	85778.4	316342	214219	1.06421e+06	218636	1.03636e+06	2.33282e+06	48125.8	1.85458e+06	85355.5	84705.8	663232	905569	330503	878189	48157.9
DHA5	1.44348e+07	1.44224e+06	1.54345e+06	1.22929e+06	1.43421e+06	9.92806e+06	7.78624e+06	4.09186e+06	4.55697e+06	6.5802e+06	7.32985e+06	1.44698e+06	6.5802e+06	3.0697e+06	6.37919e+06	6.23786e+06	5.9546e+06	5.77591e+06	3.12886e+06	5.8338e+06	3.44114e+06	4.14814e+06	3.7013e+06	1.9084e+06	4.13365e+06	1.86056e+06	3.67727e+06	3.57027e+06	3.80361e+06	423646	1.55705e+06	2.63327e+06	954760	1.92946e+06	1.04004e+06	913181	2.44936e+06	911616	2.37712e+06	1.84205e+06	1.18016e+06	1.85045e+06	291375	286699	2.17867e+06	2.17857e+06	1.46299e+06	2.11563e+06	62812.9
DHA6	1.45198e+07	963309	9.46018e+06	8.62951e+06	8.4048e+06	5.60431e+06	6.92107e+06	1.5491e+06	3.93405e+06	6.08766e+06	1.01039e+06	1.92019e+06	6.08766e+06	2.8771e+06	4.03618e+06	3.94595e+06	4.94924e+06	4.20795e+06	3.12138e+06	4.84911e+06	216817	3.37084e+06	2.96461e+06	711533	1.84011e+06	696531	1.3853e+06	1.34582e+06	1.34097e+06	125315	1.28368e+06	2.09478e+06	715103	265442	265049	142475	1.23499e+06	149182	1.19978e+06	2.33228e+06	128170	1.7584e+06	159719	157199	900317	989675	423972	959586	2.09037e+06
Metabolome of female mice
Number	1	2	3	4	5	6	7	8	9	10	11	12	13	14	15	16	17	18	19	20	21	22	23	24	25	26	27	28	29	30	31	32	33	34	35	36	37	38	39	40	41	42	43	44	45	46	47	48	49
Name	[Similar to: Acamprosate; ΔMass: 56.0241 Da]	[Similar to: 7-(Hydroxymethyl)-2,5a,11,11,13a-pentamethyl-3a,5a,6,8,12,13a,13b,13c-octahydrofuro[4,3,2-ij]pyrano[4',3':4,5]cyclohepta[1,2-f]isochromene-1,5,9,13(2H,11H)-tetrone; ΔMass: 149.9835 Da]	[Similar to: 2'-Deoxycytidine 5'-monophosphate (dCMP); ΔMass: -40.9999 Da]	[Similar to: Inosine-5'-monophosphate (IMP); ΔMass: -0.0098 Da]	[Similar to: Orotidine 5'-monophosphate; ΔMass: 1.9576 Da]		L-(+)-Lactic acid	[Similar to: Sparfloxacin; ΔMass: 124.0776 Da]	DL-Atenolol	L-(+)-Lactic acid	[Similar to: AVE 2865; ΔMass: 303.0494 Da]	Q3CIY2CYJG	L-(+)-Lactic acid	DL-Malic acid				[Similar to: Acetyl-CoA; ΔMass: 283.8254 Da]	Rivastigmine				[Similar to: 2'-Deoxyguanosine 5'-monophosphate (dGMP); ΔMass: 249.0849 Da]								carazolol	[Similar to: Orotidine 5'-monophosphate; ΔMass: 172.0674 Da]	[Similar to: Sulfasalazine; ΔMass: 262.0273 Da]	[Similar to: AVE 2865; ΔMass: 303.0494 Da]	[Similar to: Orotidine 5'-monophosphate; ΔMass: 89.9776 Da]	[Similar to: Orotidine 5'-monophosphate; ΔMass: 107.9887 Da]		[Similar to: Orotidine 5'-monophosphate; ΔMass: 143.9653 Da]		[Similar to: N-{6-[(4-Methylphenyl)thio]-3-pyridyl}-N'-[4-(trifluoromethoxy)phenyl]urea; ΔMass: 169.0552 Da]	[Similar to: 2-(2-Methyl-5-nitro-1H-imidazol-1-yl)ethyl 2,4-dichlorobenzoate; ΔMass: 174.9806 Da]	[Similar to: N-{6-[(4-Methylphenyl)thio]-3-pyridyl}-N'-[4-(trifluoromethoxy)phenyl]urea; ΔMass: 196.0941 Da]
Formula		C14 H31 O4 P	C11 H8 N8 O6	C11 H8 N8 O6	C9 H15 N6 O8 P	C27 H48 N O4 P	C3 H6 O3	C10 H21 O4 P S	C14 H22 N2 O3	C3 H6 O3		C22 H32 N2 O	C3 H6 O3	C4 H6 O5	C28 H47 N3 O8	C34 H53 N3 O3 P2	C28 H47 N3 O8	C24 H49 N O7 P2	C14 H22 N2 O2	C32 H58 N O4 P3		C31 H44 N O4 P		C28 H49 N3 O P2	C27 H48 N O4 P	C25 H53 N5 O5 P2	C28 H49 N3 O P2	C30 H53 N3 O3 P2	C20 H44 N3 O6 P	C23 H50 N O7 P S	C18 H22 N2 O2				C6 H14 O12	C6 H12 O11	C28 H51 N3 O P2		C30 H55 N3 O3 P2		C4 H5 N6 P		C30 H49 N3 O P2	C34 H48 N5 O2 P	C27 H46 N O4 P	C28 H44 N5 P	C23 H40 N7 O2 P	C25 H48 N7 O4 P
Molecular Weight	125.017	294.195	348.057	348.057	366.068	481.332	90.0327	268.088	266.163	90.0327	152.037	340.25	90.0328	134.024	553.334	613.356	553.334	525.3	250.167	613.356	330.25	525.3	97.9782	505.333	481.331	565.354	505.333	565.354	453.299	515.306	298.169	195.958	136.041	152.037	278.048	260.037	507.349	224.06	567.37	250.036	168.032	222.997	529.334	589.355	479.315	481.332	477.299	541.353	254.065
RT [min]	1.191	18.559	2.064	1.325	1.347	13.877	2.03	5.252	16.532	1.601	2.883	16.242	1.785	1.323	13.327	13.327	13.17	13.268	13.754	13.171	10.431	13.114	1.214	13.164	15.245	13.163	13.371	13.414	13.791	10.075	17.012	1.228	2.378	1.364	1.236	1.215	14.248	1.219	14.247	1.186	2.215	1.2	13.385	13.385	14.158	13.62	13.3	13.621	9.662
Con1	1.17707e+07	1.12723e+06	7.44539e+06	7.41268e+06	7.3417e+06	3.92534e+06	6.15708e+06	3.68301e+06	2.86223e+06	4.83399e+06	1.02854e+06	1.52684e+06	4.83399e+06	1.70414e+06	450303	441256	526755	956009	3.25948e+06	509970	34240.8	839338	2.88581e+06	846320	983513	826606	1.11713e+06	1.08722e+06	827738	1.9677e+06	1.19224e+06	1.58438e+06	1.02039e+06	239613	331211	292552	803923	291767	783698	1.89869e+06	248555	1.45494e+06	249874	245599	648915	579172	428728	562730	6079.66
Con2	1.45183e+07	915479	1.06225e+07	1.07357e+07	1.03016e+07	5.48448e+06	8.41291e+06	2.25517e+06	3.45281e+06	7.30366e+06	217811	1.65629e+06	7.30366e+06	2.3356e+06	1.00246e+06	981987	1.04311e+06	1.9903e+06	3.083e+06	1.01379e+06	22073.8	1.26972e+06	3.16702e+06	1.27941e+06	1.80437e+06	1.24851e+06	2.13632e+06	2.07513e+06	993474	1.39373e+06	1.18194e+06	2.09573e+06	368790	102539	187032	87923.9	1.31859e+06	92877.8	1.28405e+06	2.21974e+06	56239.9	1.95516e+06	358804	353166	831694	883337	701225	859594	16929.6
Con3	1.27506e+07	1.15949e+06	8.42056e+06	8.33427e+06	8.23017e+06	4.45002e+06	7.9075e+06	3.67392e+06	82281.1	6.72393e+06	947974	2.40122e+06	6.72393e+06	1.38733e+06	372749	365228	632870	957328	3.97155e+06	603331	28715.7	1.09153e+06	3.39865e+06	1.9812e+06	1.49525e+06	1.9298e+06	1.89891e+06	1.84213e+06	988330	2.27592e+06	1.2518e+06	1.92405e+06	968386	235824	452715	420843	1.03939e+06	419142	1.01227e+06	1.93206e+06	155424	1.7768e+06	305534	300163	812381	599881	774722	583885	45498.9
Con4	1.19038e+07	430314	7.65091e+06	7.66122e+06	7.46622e+06	3.32112e+06	6.18885e+06	2.38868e+06	109381	4.96688e+06	675287	1.25106e+06	4.96688e+06	1.81223e+06	310694	304593	482773	671230	3.89068e+06	466826	42250.8	817930	3.09835e+06	757834	747827	739781	802036	779883	742297	2.34075e+06	959640	1.80857e+06	791852	179871	317176	280379	473240	280015	458154	1.87211e+06	167049	1.42379e+06	188816	186267	482125	437318	309682	425537	104440
Con5	1.43382e+07	870869	1.05286e+07	1.04357e+07	1.01528e+07	4.25228e+06	7.66501e+06	2.70348e+06	107699	7.17225e+06	692024	1.24345e+06	7.17225e+06	2.41938e+06	715130	699756	786611	1.36849e+06	3.43171e+06	761902	31043	1.00339e+06	3.73236e+06	959344	1.32811e+06	936813	1.40932e+06	1.36952e+06	837185	3.12889e+06	1.14338e+06	2.06849e+06	521707	139814	272312	180576	933367	185173	909011	2.30182e+06	113747	1.98076e+06	283508	278954	639037	711548	489520	692832	218578
Con6	1.30132e+07	1.84207e+07	7.24877e+06	7.65691e+06	7.62092e+06	5.64123e+06	7.29081e+06	2.24071e+06	562721	4.54675e+06	1.24232e+06	1.13774e+06	4.54675e+06	2.66867e+06	546387	535889	895024	1.33369e+06	3.66245e+06	864789	40002.3	1.41194e+06	3.32578e+06	1.89115e+06	2.23156e+06	1.84417e+06	2.4049e+06	2.3342e+06	1.46142e+06	3.53973e+06	1.32439e+06	1.84651e+06	967212	304030	78022.7	36149.2	1.32585e+06	35036	1.29222e+06	1.93296e+06	188716	1.62557e+06	333249	327380	1.15057e+06	813803	965523	791410	41298.4
EPA1	1.35236e+07	2.29892e+06	9.44453e+06	8.57113e+06	8.41955e+06	3.86836e+06	8.61235e+06	2.22202e+06	104558	6.74254e+06	749777	1.00135e+06	6.74254e+06	2.66542e+06	752463	737137	1.11708e+06	1.32109e+06	3.56829e+06	1.08132e+06	34212.9	1.21805e+06	3.54739e+06	1.66038e+06	1.04481e+06	1.61801e+06	1.39285e+06	1.35203e+06	776707	55223.7	1.30031e+06	1.96281e+06	697139	316747	823592	780304	750627	776416	731933	2.04239e+06	166124	1.80625e+06	206505	204621	420371	652446	429433	633351	125305
EPA2	1.30194e+07	2.71776e+06	6.90966e+06	6.92513e+06	6.78248e+06	6.15822e+06	7.86362e+06	2.38668e+06	184480	6.72038e+06	1.1957e+06	2.23906e+06	6.72038e+06	2.47299e+06	919343	900764	1.52048e+06	1.80784e+06	3.98345e+06	1.47321e+06	30732.5	1.90251e+06	3.44488e+06	2.17412e+06	2.13902e+06	2.11576e+06	2.28198e+06	2.21341e+06	1.69644e+06	3.70533e+06	1.4614e+06	1.90355e+06	1.02007e+06	282740	1.5109e+06	1.42535e+06	1.32617e+06	1.40514e+06	1.29039e+06	1.85657e+06	120574	1.63573e+06	217941	216019	1.04569e+06	836083	879488	811979	274876
EPA3	1.23643e+07	1.80388e+06	308717	284361	447213	4.54367e+06	6.76985e+06	4.10254e+06	65859	5.36171e+06	7.38583e+06	1.81476e+06	5.36171e+06	2.50649e+06	1.04727e+06	1.02634e+06	799329	1.84746e+06	3.30324e+06	770003	1.4316e+06	976872	3.06194e+06	1.58213e+06	1.4457e+06	1.54195e+06	1.98622e+06	1.93159e+06	1.38345e+06	84610.6	1.15848e+06	2.02571e+06	1.69481e+06	2.36671e+06	1.50008e+06	1.38881e+06	908987	1.38042e+06	886047	1.52255e+06	1.94765e+06	1.43047e+06	322682	318661	764574	908105	834174	881844	103175
EPA4	1.45411e+07	3.30353e+06	1.1444e+07	1.10883e+07	1.07134e+07	5.88449e+06	7.70847e+06	2.08839e+06	170404	6.1759e+06	669240	1.36087e+06	6.1759e+06	2.41802e+06	1.06737e+06	1.0467e+06	848645	2.06955e+06	3.12353e+06	821646	37768.9	1.04094e+06	3.27447e+06	1.4867e+06	1.82368e+06	1.44853e+06	2.50825e+06	2.4354e+06	1.21736e+06	160518	989717	2.45862e+06	642581	124552	180856	106768	1.63778e+06	109201	1.59559e+06	2.10382e+06	115937	1.96155e+06	210009	208287	901324	1.00561e+06	853697	975490	185764
EPA5	1.48098e+07	1.30806e+06	1.15483e+07	9.98784e+06	9.69377e+06	6.92358e+06	7.49158e+06	1.98177e+06	132837	6.26054e+06	619574	1.27358e+06	6.26054e+06	2.20023e+06	646802	634089	400567	2.05031e+06	3.602e+06	378358	38425.6	831943	3.67594e+06	1.77163e+06	2.51032e+06	1.72715e+06	3.39689e+06	3.29676e+06	1.64767e+06	138046	1.07937e+06	2.58686e+06	920236	96931.9	86085.1	51277.4	1.78322e+06	51995.2	1.7383e+06	2.11105e+06	60654.9	2.14766e+06	277897	274461	1.29705e+06	1.24438e+06	1.39479e+06	1.20729e+06	82757.7
EPA6	1.34887e+07	1.34284e+06	1.03757e+07	8.81282e+06	8.70451e+06	7.53119e+06	8.11385e+06	5.20405e+06	4.68677e+06	6.53828e+06	1.16577e+06	1.01347e+06	6.53828e+06	2.7007e+06	872750	855812	821178	2.26337e+06	3.42658e+06	787270	64137.2	1.3024e+06	3.65342e+06	2.61299e+06	2.85503e+06	2.54399e+06	3.98344e+06	3.86902e+06	1.74786e+06	30030.6	1.2823e+06	2.29642e+06	1.46987e+06	279453	249965	202286	2.15551e+06	202604	2.09651e+06	2.00729e+06	100779	1.9516e+06	257661	255760	1.49627e+06	1.36108e+06	1.73147e+06	1.32136e+06	21714.9
DHA1	1.37284e+07	5.415e+06	9.41675e+06	9.03118e+06	8.81283e+06	4.18049e+06	7.43123e+06	1.13454e+06	391325	5.28151e+06	238123	1.43076e+06	5.28151e+06	2.69122e+06	2.0367e+06	1.99199e+06	2.75988e+06	2.47548e+06	3.54484e+06	2.70578e+06	27722.2	2.11442e+06	3.17878e+06	733757	1.01422e+06	717929	977158	950205	948066	242547	1.46897e+06	1.56047e+06	259119	124480	1.62155e+06	1.56826e+06	728882	1.54134e+06	710615	1.96328e+06	103364	1.5037e+06	71757.5	70921	421871	611434	288598	593881	17823
DHA2	1.33568e+07	1.9182e+06	1.7528e+06	1.49928e+06	1.75483e+06	6.20468e+06	8.2308e+06	4.48653e+06	233943	6.5596e+06	5.39527e+06	1.41141e+06	6.5596e+06	2.80383e+06	5.36549e+06	5.25015e+06	5.67893e+06	5.82297e+06	3.52081e+06	5.5696e+06	903871	4.79089e+06	3.77443e+06	4.10879e+06	1.80027e+06	4.00492e+06	4.00911e+06	3.89103e+06	1.97304e+06	80165.4	1.08084e+06	2.42851e+06	1.65832e+06	1.68125e+06	1.72747e+06	1.62265e+06	1.60639e+06	1.60579e+06	1.56417e+06	1.73889e+06	1.60747e+06	1.79593e+06	464307	456657	1.06639e+06	1.83217e+06	1.42009e+06	1.77904e+06	337605
DHA3	1.33193e+07	1.70691e+06	9.33507e+06	8.4182e+06	8.19207e+06	2.77297e+06	5.61461e+06	1.03682e+06	170405	4.56408e+06	459049	695191	4.56408e+06	1.6244e+06	1.51942e+06	1.48769e+06	793812	1.46837e+06	3.37306e+06	776530	37031.8	763606	3.52087e+06	331905	462600	324133	754664	734956	577829	702288	1.1977e+06	2.30755e+06	651900	129043	40471.8	34621.3	415146	34455	404582	1.97691e+06	108806	1.85182e+06	83517.1	81742.6	282278	516157	258449	502739	119645
DHA4	1.33212e+07	5.07032e+06	2.19418e+06	1.77852e+06	1.87898e+06	8.49372e+06	6.99962e+06	4.75854e+06	289822	4.83111e+06	7.63675e+06	1.38085e+06	4.83111e+06	2.10165e+06	5.96789e+06	5.83186e+06	5.71217e+06	5.48424e+06	4.03545e+06	5.60068e+06	2.80856e+06	3.71892e+06	3.49341e+06	1.48415e+06	3.96868e+06	1.45025e+06	2.74398e+06	2.65965e+06	3.7483e+06	83813.7	1.71584e+06	2.31766e+06	2.12469e+06	1.64132e+06	1.12219e+06	1.05035e+06	1.76792e+06	1.04471e+06	1.72161e+06	1.75604e+06	1.35495e+06	1.74371e+06	254356	250122	1.4246e+06	1.70079e+06	1.11261e+06	1.6529e+06	2322.8
DHA5	1.28668e+07	5.78837e+06	9.32178e+06	9.05047e+06	8.80614e+06	2.98642e+06	6.06286e+06	1.42723e+06	268272	4.04751e+06	482445	743341	4.04751e+06	2.25474e+06	1.88983e+06	1.84863e+06	1.4674e+06	2.07442e+06	3.10242e+06	1.43901e+06	27336.8	1.12391e+06	3.4825e+06	305799	613947	298915	625583	609243	658066	2.34608e+06	1.08678e+06	2.26183e+06	691812	96809.9	67256.8	47511.2	479628	47601.8	468699	1.90657e+06	63097.7	1.74271e+06	64687.8	63668.3	254229	518512	208079	503260	11926.9
DHA6	1.48154e+07	3.33284e+06	9.50535e+06	8.64005e+06	8.45142e+06	2.08307e+06	9.30379e+06	4.68814e+06	122861	6.30508e+06	922739	951731	6.30508e+06	2.6879e+06	908594	888047	1.27082e+06	911270	3.5034e+06	1.23473e+06	15989.6	953159	3.76561e+06	1.40921e+06	299662	1.37521e+06	1.09981e+06	1.07011e+06	302023	755132	1.10746e+06	2.11605e+06	1.45022e+06	346035	503055	445626	396174	448724	386422	2.09951e+06	150414	1.87942e+06	64659.7	63702.3	144592	344875	254327	335759	19876.5
[truncated: 3,478 more columns]

## Sheet: Figure 3
Figure 3B
Male
Con	DHA	EPA
1.23392	1.55019	1.63837
1.35132	1.55043	1.30346
1.00073	1.49938	1.40235
1.34285	1.50907	1.27997
Figure 3C
Female
Con	DHA	EPA
1.61293	1.42066	1.44282
1.43223	1.40705	1.24093
1.50656	1.54535	1.29311
1.72645	1.46659	1.36122
Figure 3D
Male
Con	DHA	EPA
29.1125	39.2421	42.8863
24.9539	52.763	46.856
32.3614	46.3899	53.3765
29.3412	58.3789	35.4629
Figure 3E
Female
Con	DHA	EPA
25.0329	28.9458	32.7038
18.3613	31.5731	20.8887
21.1669	21.9336	25.3158
16.8848	22.7858	25.8934
Figure 3F
Male
Con	DHA	EPA
0.581439	0.790126	0.962154
0.710924	1.12341	1.01421
0.601874	0.886269	0.836155
0.752295	0.931933	0.809308
Figure 3G
Female
Con	DHA	EPA
0.796491	0.889043	0.877076
0.72019	0.821803	0.852381
0.594575	1.08463	0.880475
0.699102	0.814216	0.844185

## Sheet: Figure 4
Figure 4A
Con	DHA	EPA
0.932531	1.5148	1.28744
0.976894	1.26526	1.55085
1.09058	1.38171	1.45103
Figure 4B
Con	DHA	EPA
1.10164	1.10939	1.31095
0.954349	1.41948	1.3187
0.944013	1.28252	1.20758
Figure 4C
Con	DHA	EPA
0.720551	1.30773	1.23985
1.0939	1.25682	1.38919
1.18555	1.41634	1.56908
Figure 4D
Con	DHA	EPA
1.29296	1.92658	2.00833
0.802421	2.08192	2.04513
0.904617	2.03286	1.4483
Figure 4E
Con	DHA	EPA
1	0.616687	0.714026
0.826374	0.516556	0.740571
0.720916	0.594097	0.916812
Figure 4F
Con	DHA	EPA
1.00081	1.02476	1.25193
1.02657	1.11873	1.21526
0.976828	1.15603	1.44692

## Sheet: Figure 5
Figure 5a																					Figure 5F
									Con			DHA			EPA																Con			DHA			EPA
								P-AKT/T-AKT	0.639295	1.229	1.1057	1.48848	1.88653	0.930686	1.6998	1.85199	2.00863													P-AKT/T-AKT	1.16862	2.3519	1.64387	2.04952	1.52342	1.97255	3.38492	1.81417	1.87193
Figure 5b																					Figure 5G
									Con			DHA			EPA																Con			DHA			EPA
								GLUT4	0.776539	1.06852	1.15494	0.803424	1.24034	0.982429	1.03774	1.28254	0.997811													GLUT4	0.976088	1.07211	0.951797	1.41833	1.41416	1.16596	1.57367	1.29911	1.30637
Figure 5c																					Figure 5H
									Con			DHA			EPA																Con			DHA			EPA
								Rab8a	0.890193	1.13863	0.971177	1.50962	1.36803	1.51234	1.35052	1.34407	1.7411													Rab8a	0.945733	0.904047	1.15022	0.917535	1.15694	1.25312	1.38597	1.47006	1.40105
Figure 5d																					Figure 5I
									Con			DHA			EPA																Con			DHA			EPA
								Syntaxin4	0.723976	1.03686	1.23916	0.969455	1.50006	1.13616	1.58482	1.27164	1.9865													Syntaxin4	0.380343	1.13216	1.4875	0.635323	1.36458	1.18859	0.750962	1.32392	2.10115
								SNAP23	1.06259	0.939685	0.997726	1.50022	1.16756	1.31958	1.09869	1.14687	1.25431													SNAP23	0.37768	1.25377	1.36855	0.552113	1.77992	1.30463	1.37302	1.38454	0.871791
								VAMP2	0.824584	1.17855	0.996861	1.07491	1.10705	1.18379	0.925855	1.00038	1.04205													VAMP2	1.05762	0.730509	1.21187	0.708251	0.753683	1.30667	0.971743	0.795668	1.1656
Figure 5e																					Figure 5J											Con			DHA			EPA
									Con			DHA			EPA															Membrane GLUT4		0.74694	1.2827	0.970355	1.56676	1.5954	1.42553	1.52407	1.64034	1.29279
							Membrane GLUT4		0.969194	1.01524	1.01556	1.30587	1.18195	1.46651	1.649	1.37385	1.64287

## Sheet: Figure 6
Figure 6A
WT	Con	DHA	EPA
6852.02	5193.51	6330.77	11116.8
9505.63	5051.35	7989.28	11448.5
8226.21	5003.96	7468.04	11022
6804.63	3629.77	7562.81	10832.4
6804.63	4340.56	6852.02	11022
6946.79	3013.75	6472.93	10500.7
Figure 6D
	Con						DHA						EPA
vamp2	1	1	0.839927	0.944968	0.915947	1.05702	0.821692	0.899173	0.924452	0.903337	0.868543	1.21982	1.0473	1.05215	1.10573	0.983959	1.2142	1.35191
snap23	1	0.787308	1.1487	1.47939	0.920188	1.25266	1.24257	1.3333	0.987373	1.27309	1.2156	1.28788	1.4406	1.30435	1.64718	1.39474	1.51047	1.55833
syntaxin4	1	0.949342	1.13682	0.617709	0.518231	0.765779	1.15535	1.17691	1.10318	1.45229	1.36762	1.06807	1.11471	1.07798	1.38992	1.28343	1.40932	1.33793
Figure 6E
	Con						DHA						EPA
rab4	1	0.922316	0.928731	0.97716	0.866537	1.06437	0.903335	0.948246	0.990801	0.99539	1.00231	1.11214	0.886791	1.18372	1.21419	1.33793	1.37237	1.30737
rab5	0.999998	0.764893	1.16473	1.21419	0.840894	0.941694	1.06806	1.10829	1.4323	1.41748	1.56193	1.27456	1.07673	1.57098	1.28639	1.71514	1.52273	1.26429
rab8a	1	1.17827	1.09051	1.10318	1.17827	1.0293	1.37873	1.35975	1.36762	1.23399	1.54043	1.61515	1.35975	1.29834	1.34102	1.47087	1.31343	1.48453
rab13	1	0.950439	1.14076	1.08925	0.915945	1.04488	1.35974	1.46917	1.7211	1.54757	2.11404	1.76541	1.85746	1.93634	2.06098	2.04911	3.42634	1.38831
rab14	1	0.856584	1.01396	1.00463	0.817902	0.903335	1.05946	0.833161	1.12766	1.20303	1.33793	1.66632	1.03049	1.17284	1.20025	1.49485	1.36289	1.4406
Figure 6I
	Con	DHA	EPA
	1.48239	1.66945	1.6099
	1.06594	1.46004	1.30625
	0.735664	1.86681	2.22206
	0.371701	0.614677	1.63145
	1.14215	2.81382	1.21842
	1.11815	1.98249	2.25463
	0.931727	1.65289	1.77373
	1.01952	1.26587	2.20008
	1.11421	1.3514	2.21945
	1.29182	1.9457	3.6246
	1.19988	1.89329	3.80617
	1.20896	0.804345
	0.317866	2.02043
		1.85245
		1.85108
		1.99684
		2.08475
		1.89144

## Sheet: Figure S1
Figure S1A
Male				Female
Con	DHA	EPA		Con	DHA	EPA
6.76961	10.1304	4.3368		6.76961	10.1304	4.3368
4.89867	9.0096	2.86243		4.89867	9.0096	2.86243
4.73108	6.82379	2.97427		4.73108	6.82379	2.97427
2.09539	6.78149	2.99668		2.09539	6.78149	2.99668
Figure S1B
Male				Female
Con	DHA	EPA		Con	DHA	EPA
0.158508	0.324692	1.29304		0.076203	0.309771	0.389663
0.185978	0.328105	0.761541		0.055661	0.150833	0.669765
0.123244	0.254748	0.733347		0.038363	0.123856	0.498139
0.062304	0.198981	0.658871		0.04786	0.126974	0.316738

## Sheet: Figure S4
Figure S4A
Male
Con	DHA	EPA
0.967821	1.35418	1.12484
0.898142	1.26396	1.44844
1.03221	1.15552	1.09601
1.10188	1.30672	1.43124
Figure S4B
Female
Con	DHA	EPA
1.00207	1.23123	2.21549
0.84266	1.34241	2.36252
0.997978	1.37608	1.9229
1.15734	1.46224	1.84813
Figure S4C
Male
Con	DHA	EPA
1.14645	1.22769	2.01204
1.03063	1.64973	1.36616
0.853554	1.46311	1.92084
0.969374	1.39013	1.7126
Figure S4D
Female
Con	DHA	EPA
1.07425	1.37268	2.58479
1.06533	1.32723	1.7978
0.92576	1.79609	2.15925
0.934673	1.63383	2.45214
Figure S4E
Male
Con	DHA	EPA
2.34179	2.26852	3.44711
2.23524	2.38042	3.04533
1.70483	2.7404	2.66944
2.03527	2.52549	2.90176
Figure S4F
Female
Con	DHA	EPA
2.45741	3.61662	3.74202
2.4778	2.9139	3.27226
2.77104	3.55187	3.00358
2.62139	2.98139	2.85074

## Sheet: Figure S5
Figure S5A
	Con			DHA			EPA
Syntaxin4	0.723976	1.03686	1.23916	0.969455	1.50006	1.13616	1.58482	1.27164	1.9865
SNAP23	1.06259	0.939685	0.997726	1.50022	1.16756	1.31958	1.09869	1.14687	1.25431
VAMP2	0.824584	1.17855	0.996861	1.07491	1.10705	1.18379	0.925855	1.00038	1.04205
Figure S5B
	Con			DHA			EPA
Membrane GLUT4	0.969194	1.01524	1.01556	1.30587	1.18195	1.46651	1.649	1.37385	1.64287
Figure S5C
	Con			DHA			EPA
Syntaxin4	0.380343	1.13216	1.4875	0.635323	1.36458	1.18859	0.750962	1.32392	2.10115
SNAP23	0.37768	1.25377	1.36855	0.552113	1.77992	1.30463	1.37302	1.38454	0.871791
VAMP2	1.05762	0.730509	1.21187	0.708251	0.753683	1.30667	0.971743	0.795668	1.1656
Figure S5D
	Con			DHA			EPA
Membrane GLUT4	0.74694	1.2827	0.970355	1.56676	1.5954	1.42553	1.52407	1.64034	1.29279

## Sheet: Figure S6
Figure S6A
	Con			DHA			EPA
P-AKT/T-AKT	1	1.0858	1.08854	1.15948	1.189	1.2414	1.27947	1.45957	1.62075
Figure S6B
	Con			DHA			EPA
GLUT4	1	1.19035	1.08569	0.893632	0.875819	1.31089	1.77208	2.04484	1.69008
Figure S6C	Con						DHA						EPA
IL-6	1	1.02102	0.735437	0.8409	1.06192	0.716981	0.215139	0.24713	0.192555	0.260618	0.289173	0.294568	0.920192	1.14077	0.721968	1.09683	1.22547	0.862546
Figure S6D	Con						DHA						EPA
TNF-α	1	0.773784	1.18373	0.897097	0.655198	1.07674	0.461159	0.485206	0.72867	0.585065	0.578345	0.557356	0.862544	0.605698	0.823593	0.658233	0.545885	0.742264
Figure S6E
	Con			DHA			EPA
Syntaxin4	0.885695	1.06026	1.05404	0.86839	0.85752	0.97981	1.26622	1.47164	1.51912
SNAP23	0.843636	1.07969	1.07668	1.18064	1.28371	1.5234	1.65997	1.77975	1.88532
VAMP2	0.883064	1.05199	1.06495	0.966715	0.991411	1.13734	1.13057	1.00461	1.02022
Figure S6F
	Con			DHA			EPA
Rab8a	1.3941	0.899456	0.706439	1.76651	1.52031	1.32421	1.75606	1.87001	2.55339

[truncated: 1 more sheets: Figure S7]
